# Supplementary material for: Inadequate structural constraint on Fab approach rather than paratope elicitation limits HIV-1 MPER vaccine utility
Source: Nat Commun. 2023 Nov 8;14:7218. doi: 10.1038/s41467-023-42097-6 (PMC10632514; doi:10.1038/s41467-023-42097-6)
Supplement: Supplementary file 4 — Source Data [file 41467_2023_42097_MOESM4_ESM.xlsx]

## Sheet: Fig. 1B
Log(Serum Dilution)	#1	#2	#3	#4
2.69897	3.581	3.536	3.52	3.433
3	3.508	3.508	3.497	3.456
3.69897	2.627	2.097	3.5	3.265
4	1.602	1.32	3.453	2.45
4.69897	0.545	0.388	1.653	0.636
5	0.247	0.201	0.941	0.37
5.69897	0.123	0.096	0.295	0.137
6	0.087	0.08	0.188	0.114

## Sheet: Fig. 1D and Fig. S11 A
			Ab 460																			460		Fitting View					Residual View
				ka (1/Ms)	SE(ka)	kd(1/s)	SE(kd)	Rmax (RU)	SE(Rmax)	RI	SE(RI)	Drift (RU/s)	SE(Drift)	Conc of analyte	KA (1/M)	KD (M)	Req (RU)	kobs (1/s)	Chi2										460
				251000	4200	0.0035	0.000185	352	3.18						71500000	1.4e-08			21.6
										-7.78	0.916	0.283	0.00894	1.66e-08			191	0.00767
										-18.3	0.641	0.119	0.00568	8.3e-09			131	0.00558
										-19	0.453	0.0432	0.00327	4.1e-09			79.8	0.00453
										-15.3	0.367	-0.00263	0.00184	2e-09			44	0.00401
										7.63	1.16	0.487	0.012	3.3e-08			247	0.0118
			Ab 275
				ka (1/Ms)	SE(ka)	kd(1/s)	SE(kd)	Rmax (RU)	SE(Rmax)	RI	SE(RI)	Drift (RU/s)	SE(Drift)	Conc of analyte	KA (1/M)	KD (M)	Req (RU)	kobs (1/s)	Chi2			275
				84900	911	0.00159	8.26e-05	228	1.44						53400000	1.87e-08			3.23
										19.3	0.346	0.0757	0.00617	7.7e-08			184	0.00813											275
										11.2	0.295	0.0472	0.00421	3.8e-08			153	0.00481
										8.42	0.214	0.0278	0.00253	1.9e-08			115	0.0032
										8.75	0.163	0.0116	0.00142	9.6e-09			77.4	0.0024
										5.46	0.141	-0.0164	0.000777	4.8e-09			46.6	0.002
			Ab 235
				ka (1/Ms)	SE(ka)	kd(1/s)	SE(kd)	Rmax (RU)	SE(Rmax)	RI	SE(RI)	Drift (RU/s)	SE(Drift)	Conc of analyte	KA (1/M)	KD (M)	Req (RU)	kobs (1/s)	Chi2			235							235
				505000	7610	0.0057	0.000163	109	0.831						88600000	1.13e-08			4.38
										17.3	0.581	0.11	0.00203	5e-08			89.3	0.031
										-0.819	0.487	0.0734	0.00189	2.5e-08			75.4	0.0183
										-10.2	0.393	0.0477	0.00152	1.25e-08			57.5	0.012
										-4.77	0.282	0.0362	0.00102	6e-09			38	0.00873
										-0.515	0.207	0.0152	0.000666	3e-09			23	0.00722
			Ab 274
				ka (1/Ms)	SE(ka)	kd(1/s)	SE(kd)	Rmax (RU)	SE(Rmax)	RI	SE(RI)	Drift (RU/s)	SE(Drift)	Conc of analyte	KA (1/M)	KD (M)	Req (RU)	kobs (1/s)	Chi2
				25600	244	0.00161	7.4e-05	224	1.23						15800000	6.31e-08			2.61
										18.6	0.31	0.0785	0.00544	2.66e-07			181	0.00842			274							274
										10.1	0.268	0.0457	0.00378	1.33e-07			152	0.00502
										7.89	0.195	0.0267	0.00227	6.6e-08			114	0.0033
										8.57	0.147	0.0113	0.00127	3.3e-08			76.8	0.00246
										8.44	0.12	-7.55e-05	0.000399	8e-09			25.2	0.00182
			Ab 203
				ka (1/Ms)	SE(ka)	kd(1/s)	SE(kd)	Rmax (RU)	SE(Rmax)	RI	SE(RI)	Drift (RU/s)	SE(Drift)	Conc of analyte	KA (1/M)	KD (M)	Req (RU)	kobs (1/s)	Chi2
				66600	645	0.00194	8.93e-05	835	3.18						34400000	2.91e-08
										-9.21	1.97	0.468	0.0222	1.66e-07			710	0.013
										3.84	1.94	0.34	0.0183	8.3e-08			618	0.00747
										29.5	1.52	0.25	0.0125	4.16e-08			491	0.00471
										27.1	1.07	0.214	0.00747	2.08e-08			348	0.00332
										5.39	0.694	0.0914	0.0024	5.2e-09			127	0.00229
																						484							484
			Ab 484
				ka (1/Ms)	SE(ka)	kd(1/s)	SE(kd)	Rmax (RU)	SE(Rmax)	RI	SE(RI)	Drift (RU/s)	SE(Drift)	Conc of analyte	KA (1/M)	KD (M)	Req (RU)	kobs (1/s)	Chi2
				368000	4380	0.00203	0.0001	187	1.17						181000000	5.52e-09			14.5
										-20.5	0.459	0.153	0.00663	3.3e-08			160	0.0142
										-32.5	0.463	0.0911	0.00532	1.6e-08			139	0.00792
										-35	0.396	-0.0059	0.00366	8.3e-09			112	0.00509
										-21.4	0.323	-0.0278	0.00218	4.1e-09			79.6	0.00354
										-17.1	0.474	0.202	0.00679	6.6e-08			172	0.0263

## Sheet: Fig. 4D
		235	235 IgG1	235 IgG3					2-Way ANOVA results								Multiple comparison
	SNo. of Experiments	Antibody concentration(µg/ml)	mean fluorecscence intensity (MFI)						Table Analyzed	235						Compare each cell mean with the other cell mean in that row
	#1	100	231	335
		33.33	143	232					Two-way RM ANOVA	Matching: Both factors						Number of families	1
		11.1	112	145					Assume sphericity?	Yes						Number of comparisons per family	7
		3.7	88	113					Alpha	0.05						Alpha	0.05
		1.23	69	78
		0.41	53	56					Source of Variation	% of total variation	P value	P value summary	Significant?			Šídák's multiple comparisons test	Mean Diff.	95.00% CI of diff.	Below threshold?	Summary	Adjusted P Value
		0.13	39	48					Row Factor	45.95	<0.0001	****	Yes
									Column Factor	3.914	0.0296	*	Yes			235 IgG1 - 235 IgG3
	#2	100	86	123					Row Factor x Column Factor	4.897	<0.0001	****	Yes			100	-79.5	-101.7 to -57.33	Yes	****	<0.0001
		33.33	45.5	73.7					Subject x Row Factor	12.2						33.33	-52.3	-74.47 to -30.13	Yes	****	<0.0001
		11.1	38.2	50.2					Subject x Column Factor	0.7662						11.1	-18.75	-40.92 to 3.417	No	ns	0.1305
		3.7	31.7	20					Subject	31.38						3.7	-7.075	-29.24 to 15.09	No	ns	0.9495
		1.23	23.9	28												1.23	-8.025	-30.19 to 14.14	No	ns	0.9073
		0.41	18.9	20.5					ANOVA table	SS	DF	MS	F (DFn, DFd)	P value		0.41	-3.125	-25.29 to 19.04	No	ns	0.9996
		0.13	23.4	25					Row Factor	99539	6	16590	F (6, 18) = 11.30	P<0.0001		0.13	-3.5	-25.67 to 18.67	No	ns	0.9992
									Column Factor	8480	1	8480	F (1, 3) = 15.33	P=0.0296
									Row Factor x Column Factor	10608	6	1768	F (6, 18) = 16.45	P<0.0001
	#3	100	46	161					Subject x Row Factor	26424	18	1468				Test details	Mean 1	Mean 2	Mean Diff.	SE of diff.	N1	N2	t	DF
		33.33	50	103					Subject x Column Factor	1660	3	553.3
		11.1	37	61					Subject	67982	3	22661				235 IgG1 - 235 IgG3
		3.7	24	39					Residual	1935	18	107.5				100	111.3	190.8	-79.5	7.331	4	4	10.84	18
		1.23	15.2	25.2												33.33	69.63	121.9	-52.3	7.331	4	4	7.134	18
		0.41	13.9	15.8					Difference between column means							11.1	56.05	74.8	-18.75	7.331	4	4	2.558	18
		0.13	14.2	15.6					Mean of 235 IgG1	51.82						3.7	43.93	51	-7.075	7.331	4	4	0.965	18
									Mean of 235 IgG3	76.43						1.23	32.28	40.3	-8.025	7.331	4	4	1.095	18
	#4	100	82	144					Difference between means	-24.61						0.41	25.7	28.83	-3.125	7.331	4	4	0.4263	18
		33.33	40	79					SE of difference	6.287						0.13	23.9	27.4	-3.5	7.331	4	4	0.4774	18
		11.1	37	43					95% CI of difference	-44.62 to -4.604
		3.7	32	32
		1.23	21	30					Data summary
		0.41	17	23					Number of columns (Column Factor)	2
		0.13	19	21					Number of rows (Row Factor)	7
									Number of subjects (Subject)	4
									Number of missing values	0

## Sheet: Fig. 4E
		460	IgG1	IgG3				2-Way ANOVA results								Multiple comparison
	SNo. of Experiments	antibody concentration(µg/ml)	mean fluorescence		intensity (MFI)			Table Analyzed	460							Compare each cell mean with the other cell mean in that row
	#1	100	298.4	307
		33.33	179	304				Two-way RM ANOVA	Matching: Both factors							Number of families	1
		11.1	115	226				Assume sphericity?	Yes							Number of comparisons per family	7
		3.7	97.73	149				Alpha	0.05							Alpha	0.05
		1.23	62.27	108.02
		0.41	58.48	85.22				Source of Variation	% of total variation	P value	P value summary	Significant?				Šídák's multiple comparisons test	Mean Diff.	95.00% CI of diff.	Below threshold?	Summary	Adjusted P Value
		0.13	42.13	54.02				Row Factor	85.96	<0.0001	****	Yes
								Column Factor	9.388	0.0292	*	Yes				460 IgG1 - 460 IgG3
	#2	100	273.9	329				Row Factor x Column Factor	4.239	0.0018	**	Yes				100	-31.85	-72.78 to 9.076	No	ns	0.1395
		33.33	170	280.5				Subject x Row Factor	0.1064							33.33	-117.8	-158.7 to -76.82	Yes	***	0.0002
		11.1	119.5	223				Subject x Column Factor	0.01983							11.1	-107.3	-148.2 to -66.32	Yes	***	0.0003
		3.7	85.77	149.62				Subject	0.02488							3.7	-57.55	-98.48 to -16.62	Yes	**	0.0097
		1.23	62.73	115												1.23	-49	-89.93 to -8.074	Yes	*	0.0216
		0.41	54.9	84.42				ANOVA table	SS	DF	MS	F (DFn, DFd)	P value			0.41	-28.13	-69.06 to 12.80	No	ns	0.215
		0.13	47.38	49.52				Row Factor	207760	6	34627	F (6, 6) = 807.9	P<0.0001			0.13	-7.015	-47.94 to 33.91	No	ns	0.9942
								Column Factor	22691	1	22691	F (1, 1) = 473.5	P=0.0292
								Row Factor x Column Factor	10244	6	1707	F (6, 6) = 16.13	P=0.0018
								Subject x Row Factor	257.2	6	42.86					Test details	Mean 1	Mean 2	Mean Diff.	SE of diff.	N1	N2	t	DF
								Subject x Column Factor	47.92	1	47.92
								Subject	60.12	1	60.12					460 IgG1 - 460 IgG3
								Residual	635.1	6	105.8					100	286.2	318	-31.85	10.29	2	2	3.096	6
																33.33	174.5	292.3	-117.8	10.29	2	2	11.45	6
								Difference between column means								11.1	117.3	224.5	-107.3	10.29	2	2	10.42	6
								Mean of 460 IgG1	119.1							3.7	91.75	149.3	-57.55	10.29	2	2	5.594	6
								Mean of 460 IgG3	176							1.23	62.5	111.5	-49	10.29	2	2	4.763	6
								Difference between means	-56.94							0.41	56.69	84.82	-28.13	10.29	2	2	2.734	6
								SE of difference	2.616							0.13	44.76	51.77	-7.015	10.29	2	2	0.6818	6
								95% CI of difference	-90.18 to -23.69
								Data summary
								Number of columns (Column Factor)	2
								Number of rows (Row Factor)	7
								Number of subjects (Subject)	2
								Number of missing values	0

## Sheet: Fig. 5B
									Dot Plots

## Sheet: Fig. 5C and Fig. S13 D
			germline 2F5 IgG1																					Fitting View				germline 2F5 IgG1
																															Residual View
					ka (1/Ms)	SE(ka)	kd(1/s)	SE(kd)	Rmax (RU)	SE(Rmax)	RI	SE(RI)	Drift (RU/s)	SE(Drift)	Conc of analyte	KA (1/M)	KD (M)	Req (RU)	kobs (1/s)	Chi2
					16400	558	0.00537	0.000118	711	20.4						3050000	3.28e-07			10.5
											35.9	0.93	0.449	0.00428	1.66e-07			239	0.00808
											-8.74	0.587	0.2	0.00265	8.3e-08			144	0.00672
											-12.6	0.375	0.145	0.00155	4.1e-08			79	0.00604
											-16.9	0.279	0.0565	0.000959	2.08e-08			42.4	0.00571
											-11.3	0.233	0.0193	0.000585	5.2e-09			11.1	0.00545
																													germline 2F5 IgG3
			germline 2F5 IgG3
					ka (1/Ms)	SE(ka)	kd(1/s)	SE(kd)	Rmax (RU)	SE(Rmax)	RI	SE(RI)	Drift (RU/s)	SE(Drift)	Conc of analyte	KA (1/M)	KD (M)	Req (RU)	kobs (1/s)	Chi2
					36500	2010	0.00428	9.98e-05	1630	80.1						8530000	1.17e-07			23.3
											-37.6	1.22	0.768	0.00763	4.3e-08			439	0.00585
											-53.1	0.754	0.429	0.00439	2.1e-08			248	0.00505
											-51.3	0.492	0.135	0.00241	1e-08			128	0.00465
											-40.2	0.396	0.0685	0.0015	5.3e-09			70.7	0.00447
											-38.6	0.36	-0.000979	0.00103	2.6e-09			35.5	0.00437
			germline 4E10 IgG1																									germline 4E10 IgG1
					ka (1/Ms)	SE(ka)	kd(1/s)	SE(kd)	Rmax (RU)	SE(Rmax)	RI	SE(RI)	Drift (RU/s)	SE(Drift)	Conc of analyte	KA (1/M)	KD (M)	Req (RU)	kobs (1/s)	Chi2
					16500	488	0.00225	0.000291	391	6.35						7320000	1.45e-07	291	0.00883	22
											74.3	1.82	0.483	0.0296	1e-07			232	0.00554
											18.4	1.51	0.215	0.021	5e-08			165	0.00389
											-2.32	1.06	0.0461	0.0129	2.5e-08			32.8	0.00245
											6.18	0.544	0.0347	0.00228	6.25e-09			105	0.00307
											1.53	0.739	0.0108	0.00723	1.25e-08
			germline 4E10 IgG3																										germline 4E10 IgG3
					ka (1/Ms)	SE(ka)	kd(1/s)	SE(kd)	Rmax (RU)	SE(Rmax)	RI	SE(RI)	Drift (RU/s)	SE(Drift)	Conc of analyte	KA (1/M)	KD (M)	Req (RU)	kobs (1/s)	Chi2
					54300	1880	0.00283	6.03e-05	1130	34.9						19200000	5.21e-08			4.49
											6.22	0.48	0.439	0.00484	2.5e-08			368	0.00419
											10.4	0.305	0.25	0.00278	1.25e-08			219	0.00351
											-0.0938	0.207	0.102	0.00152	6.2e-09			121	0.00317
											6.32	0.166	0.0422	0.000821	3e-09			61.7	0.003
											-8.01	0.154	-0.00334	0.000506	1.5e-09			31.7	0.00291
						Statistics
						germline 2F5 IgG1						germline 2F5 IgG3					germline 4E10 IgG1					germlin 4E10 IgG3
						KD values						KD values					KD values					KD values
						#1	#2	#3				#1	#2	#3			#1	#2	#3			#1	#2	#3
						328	345	368				117	155	142.7			145	147	170			52.1	58.8	49.8
						Minimum	min =	328				Minimum	min =	117			Minimum	min =	145			Minimum	min =	49.8
						Maximum	max =	368				Maximum	max =	155			Maximum	max =	170			Maximum	max =	58.8
						Range	R =	40				Range	R =	38			Range	R =	25			Range	R =	9
						Count	n =	3				Count	n =	3			Count	n =	3			Count	n =	3
						Sum	sum =	1041				Sum	sum =	414.7			Sum	sum =	462			Sum	sum =	160.7
						Mean	x¯ =	347				Mean	x¯ =	138.23			Mean	x¯ =	154			Mean	x¯ =	53.5667
						Median	𝑥˜ =	345				Median	𝑥˜ =	142.7			Median	𝑥˜ =	147			Median	𝑥˜=	52.1
						Mode	mode =	328, 345, 368				Mode	mode =	117, 155, 142.7			Mode	mode =	145, 147, 170			Mode	mode =	52.1, 58.8, 49.8
						Standard Deviation		s = 20.07486				Standard Deviation		s = 19.389			Standard Deviation		13.8924			Standard Deviation		4.67582
						Variance	s2 =	403				Variance	s2 =	375.96			Variance	s2 =	193			Variance	s2 =	21.8633

## Sheet: Fig. 5E and Fig. S13F
		monovalent 2F5 IgG1
			ka (1/Ms)	SE(ka)	kd(1/s)	SE(kd)	Rmax (RU)	SE(Rmax)	RI	SE(RI)	Drift (RU/s)	SE(Drift)	Conc of analyte	KA (1/M)	KD (M)	Req (RU)	kobs (1/s)	Chi2
			80300	1150	0.00344	0.00011	397	3.19						23400000	4.28e-08			23.7
									8.14	0.896	0.356	0.0077	1e-07			278	0.0115
									-18	0.728	0.181	0.00571	5e-08			214	0.00745
									-11.8	0.534	0.0822	0.00366	2.5e-08			146	0.00544
									-9.26	0.411	0.0189	0.00217	1.25e-08			89.7	0.00444
									-0.562	0.339	0.0406	0.000791	1.5e-09			13.4	0.00356
		monovalent 2F5 IgG3
			ka (1/Ms)	SE(ka)	kd(1/s)	SE(kd)	Rmax (RU)	SE(Rmax)	RI	SE(RI)	Drift (RU/s)	SE(Drift)	Conc of analyte	KA (1/M)	KD (M)	Req (RU)	kobs (1/s)	Chi2
			97300	2190	0.00541	0.000178	501	7.49						18400000	5.56e-08			21
									37.8	1.8	0.77	0.0085	7.5e-08			290	0.0126
									-17.8	1.3	0.349	0.00609	3.75e-08			204	0.00895
									-14.6	0.86	0.177	0.00377	1.8e-08			124	0.00705
									-4.25	0.631	0.104	0.00236	9.3e-09			73.1	0.0062
									1	0.528	0.0494	0.00157	4.6e-09			39	0.00574
		monovalent 4E10 IgG1
			ka (1/Ms)	SE(ka)	kd(1/s)	SE(kd)	Rmax (RU)	SE(Rmax)	RI	SE(RI)	Drift (RU/s)	SE(Drift)	Conc of analyte	KA (1/M)	KD (M)	Req (RU)	kobs (1/s)	Chi2
			161000	2510	0.00668	0.000141	282	2.48						24100000	4.16e-08			28.1
									36.9	1.08	0.451	0.00334	1e-07			200	0.0228
									-16.8	0.877	0.257	0.00283	5e-08			154	0.0147
									-10	0.669	0.185	0.00211	2.5e-08			106	0.0107
									-13.3	0.496	0.0911	0.00144	1.2e-08			63.3	0.00861
									-9.75	0.388	0.0122	0.000902	3.12e-09			19.7	0.00718
		monovalent 4E10 IgG3
			ka (1/Ms)	SE(ka)	kd(1/s)	SE(kd)	Rmax (RU)	SE(Rmax)	RI	SE(RI)	Drift (RU/s)	SE(Drift)	Conc of analyte	KA (1/M)	KD (M)	Req (RU)	kobs (1/s)	Chi2
			190000	1980	0.00667	9.94e-05	370	2.42						28500000	3.5e-08			17.1
									21.2	1.07	0.484	0.00286	7.5e-08			252	0.0209
									-25.2	0.816	0.287	0.00236	3.75e-08			192	0.0138
									-21.1	0.587	0.163	0.0017	1.87e-08			129	0.0102
									-18.4	0.421	0.0884	0.00116	9.37e-09			78.2	0.00845
									-10.7	0.336	0.0508	0.000836	4.63e-09			43.2	0.00755
			Statistics
			monovalent 2F5 IgG1					monovalent 2F5 IgG3					monovalent 4E10 IgG1					monovalent 4E10 IgG3
			KD values					KD values					KD values					KD values
			#1	#2	#3			#1	#2	#3			#1	#2	#3			#1	#2	#3
			42.8	54.4	55			50	53	55.6			34.5	41	35			35	37.1	42.9
			Minimum	min =	42.8			Minimum	min =	50			Minimum	min =	34.5			Minimum	min =	35
			Maximum	max =	55			Maximum	max =	55.6			Maximum	max =	41			Maximum	max =	42.9
			Range	R =	12.2			Range	R =	5.6			Range	R =	6.5			Range	R =	7.9
			Count	n =	3			Count	n =	3			Count	n =	3			Count	n =	3
			Sum	sum =	152.2			Sum	sum =	158.6			Sum	sum =	110.5			Sum	sum =	115
			Mean	x¯ =	50.73			Mean	x¯ =	52.866			Mean	x¯ =	36.83			Mean	x¯ =	38.333
			Median	𝑥˜ =	54.4			Median	𝑥˜ =	53			Median	𝑥˜ =	35			Median	𝑥˜ =	37.1
			Mode	mode =	42.8, 54.4, 55			Mode	mode =	50, 55.6, 53			Mode	mode =	34.5, 35, 41			Mode	mode =	35, 37.1, 42.9
			Standard Deviation		s = 6.877			Standard Deviation		s = 2.80			Standard Deviation		s = 3.6170891			Standard Deviation		s = 4.0918618
			Variance	s2 =	47.29			Variance	s2 =	7.85			Variance	s2 =	13.0833			Variance	s2 =	16.7433

## Sheet: Fig. 5F
		monovalent 2F5	IgG1	IgG3													monovalent 4E10	IgG1	IgG3
	SNo. of Experiments	Antibody concentration(µg/ml)	mean fluorescence		intensity (MFI)											SNo. of Experiments	Antibody concentration(µg/ml)	mean fluorescence		intensity (MFI)
	#1	5	82.7	331												#1	5	335	641
		1.66667	162.6	400.4													1.66667	455	628
		0.555556	174.6	353.5													0.555556	294	435
		0.185185	150.3	284.3													0.185185	161	255
		0.0617284	93.1	167.1													0.0617284	78	162
		0.0205761	63	116.6													0.0205761	23.8	55
		0.00685871	35.6	52.2													0.00685871	4.2	23.8
	#2	5	76.2	198												#2	5	187	525
		1.66667	103.9	225.9													1.66667	345	555
		0.555556	95.5	190.8													0.555556	287	379
		0.185185	77.2	140.9													0.185185	176	260
		0.0617284	48.1	81.2													0.0617284	73	136
		0.0205761	31.5	41.5													0.0205761	17.3	59
		0.00685871	15.9	25													0.00685871	0	19.7
	#3	5	353.4	500												#3	5	90.7	155.7
		1.66667	320.9	456.9													1.66667	154.5	229.3
		0.555556	226.5	374.5													0.555556	174.3	213.8
		0.185185	120.3	234.7													0.185185	132.5	159.9
		0.0617284	76.5	145.9													0.0617284	55.5	79.3
		0.0205761	47.2	107.1													0.0205761	34.3	50.4
		0.00685871	46.3	105.3													0.00685871	15.2	36
	2-Way ANOVA results							Multiple comparison									2-Way ANOVA results						Multiple comparison
	Table Analyzed	monovalent 2F5					Compare each cell mean with the other cell mean in that row										Table Analyzed	monovalent 4E10					Compare each cell mean with the other cell mean in that row
	Two-way RM ANOVA	Matching: Both factors					Number of families	1									Two-way RM ANOVA	Matching: Both factors					Number of families	1
	Assume sphericity?	Yes					Number of comparisons per family	7									Assume sphericity?	Yes					Number of comparisons per family	7
	Alpha	0.05					Alpha	0.05									Alpha	0.05					Alpha	0.05
	Source of Variation	% of total variation	P value	P value summary	Significant?		Šídák's multiple comparisons test	Mean Diff.	95.00% CI of diff.	Below threshold?	Summary	Adjusted P Value					Source of Variation	% of total variation	P value	P value summary	Significant?		Šídák's multiple comparisons test	Mean Diff.	95.00% CI of diff.	Below threshold?	Summary	Adjusted P Value
	Row Factor	48.29	0.001	**	Yes												Row Factor	61.9	0.0005	***	Yes
	Column Factor	16.2	0.0374	*	Yes		monovalent 2F5 IgG1 - monovalent 2F5 IgG3										Column Factor	7.187	0.0775	ns	No		monovalent 4E10 IgG1 - monovalent 4E10 IgG3
	Row Factor x Column Factor	4.816	0.0001	***	Yes		50	-172.2	-225.9 to -118.6	Yes	****	<0.0001					Row Factor x Column Factor	4.145	0.0028	**	Yes		50	-236.3	-332.6 to -140.1	Yes	****	<0.0001
	Subject x Row Factor	11.64					16.66666667	-165.3	-218.9 to -111.6	Yes	****	<0.0001					Subject x Row Factor	12.65					16.66666667	-152.6	-248.8 to -56.38	Yes	**	0.0018
	Subject x Column Factor	1.283					5.555555556	-140.7	-194.4 to -87.07	Yes	****	<0.0001					Subject x Column Factor	1.258					5.555555556	-90.83	-187.1 to 5.391	No	ns	0.0693
	Subject	17.03					1.851851852	-104	-157.7 to -50.37	Yes	***	0.0003					Subject	11.6					1.851851852	-68.47	-164.7 to 27.76	No	ns	0.2521
							0.617283951	-58.83	-112.5 to -5.167	Yes	*	0.0284											0.617283951	-56.93	-153.2 to 39.29	No	ns	0.445
	ANOVA table	SS	DF	MS	F (DFn, DFd)	P value	0.205761317	-41.17	-94.83 to 12.50	No	ns	0.1881					ANOVA table	SS	DF	MS	F (DFn, DFd)	P value	0.205761317	-29.67	-125.9 to 66.56	No	ns	0.9454
	Row Factor	322511	6	53752	F (6, 12) = 8.299	P=0.0010	0.068587106	-28.23	-81.90 to 25.43	No	ns	0.5769					Row Factor	791521	6	131920	F (6, 12) = 9.783	P=0.0005	0.068587106	-20.03	-116.3 to 76.19	No	ns	0.9937
	Column Factor	108174	1	108174	F (1, 2) = 25.25	P=0.0374											Column Factor	91897	1	91897	F (1, 2) = 11.43	P=0.0775
	Row Factor x Column Factor	32165	6	5361	F (6, 12) = 12.90	P=0.0001											Row Factor x Column Factor	53006	6	8834	F (6, 12) = 6.611	P=0.0028
	Subject x Row Factor	77724	12	6477			Test details	Mean 1	Mean 2	Mean Diff.	SE of diff.	N1	N2	t	DF		Subject x Row Factor	161810	12	13484			Test details	Mean 1	Mean 2	Mean Diff.	SE of diff.	N1	N2	t	DF
	Subject x Column Factor	8568	2	4284													Subject x Column Factor	16085	2	8043
	Subject	113715	2	56857			monovalent 2F5 IgG1 - monovalent 2F5 IgG3										Subject	148287	2	74143			monovalent 4E10 IgG1 - monovalent 4E10 IgG3
	Residual	4988	12	415.6			50	170.8	343	-172.2	16.65	3	3	10.35	12		Residual	16035	12	1336			50	204.2	440.6	-236.3	29.85	3	3	7.918	12
							16.66666667	195.8	361.1	-165.3	16.65	3	3	9.928	12								16.66666667	318.2	470.8	-152.6	29.85	3	3	5.113	12
	Difference between column means						5.555555556	165.5	306.3	-140.7	16.65	3	3	8.454	12		Difference between column means						5.555555556	251.8	342.6	-90.83	29.85	3	3	3.043	12
	Mean of monovalent 2F5 IgG1	114.3					1.851851852	115.9	220	-104	16.65	3	3	6.25	12		Mean of monovalent 4E10 IgG1	147.3					1.851851852	156.5	225	-68.47	29.85	3	3	2.294	12
	Mean of monovalent 2F5 IgG3	215.8					0.617283951	72.57	131.4	-58.83	16.65	3	3	3.534	12		Mean of monovalent 4E10 IgG3	240.9					0.617283951	68.83	125.8	-56.93	29.85	3	3	1.908	12
	Difference between means	-101.5					0.205761317	47.23	88.4	-41.17	16.65	3	3	2.473	12		Difference between means	-93.55					0.205761317	25.13	54.8	-29.67	29.85	3	3	0.994	12
	SE of difference	20.2					0.068587106	32.6	60.83	-28.23	16.65	3	3	1.696	12		SE of difference	27.68					0.068587106	6.467	26.5	-20.03	29.85	3	3	0.6712	12
	95% CI of difference	-188.4 to -14.59															95% CI of difference	-212.6 to 25.53
	Data summary																Data summary
	Number of columns (Column Factor)	2															Number of columns (Column Factor)	2
	Number of rows (Row Factor)	7															Number of rows (Row Factor)	7
	Number of subjects (Subject)	3															Number of subjects (Subject)	3
	Number of missing values	0															Number of missing values	0

## Sheet: Fig. S11 C
	Concentration (µg/ml)	203 IgG1	203 IgG3	235 IgG1	235 IgG3	274 IgG1	274 IgG3	275 IgG1	275 IgG3	460 IgG1	460 IgG3	484 IgG1	484 IgG3
	1	3.471	3.522	3.503	3.418	3.425	3.392	3.39	3.424	3.412	3.442	3.444	3.447
	0.2	3.474	3.47	3.468	3.42	2.572	2.342	3.33	3.398	3.42	3.442	3.453	3.474
	0.04	3.298	3.423	3.425	3.397	1.042	0.795	3.18	3.235	3.297	3.242	3.326	3.421
	0.008	2.164	2.315	2.87	2.902	0.323	0.251	1.9	1.957	2.102	2.069	2.373	2.5
	0.0016	1.092	1.19	1.392	1.441	0.118	0.103	1.09	1.043	0.894	0.876	1.005	1.173
	0.00032	0.367	0.468	0.497	0.572	0.063	0.057	0.478	0.483	0.344	0.351	0.523	0.534
	6.4e-05	0.149	0.204	0.227	0.246	0.048	0.047	0.199	0.244	0.165	0.158	0.255	0.239
	1.28e-05	0.086	0.101	0.106	0.131	0.045	0.042	0.04	0.167	0.108	0.094	0.142	0.141

## Sheet: Fig. S11 D
	Concentration (µg/ml)	2F5gG1 mature	2F5IgG3 mature		4E10IgG1 mature	4E10IgG3 mature		m66.6 IgG1 mature	m66.6 IgG3 mature		10E8 mIgG1	10E8 mIgG3		Concentration (µg/ml)	Z13e1 IgG1 mature	Z13e1 IgG3 mature
	1	3.491	3.51		3.43	3.415		3.489	3.434		3.414	3.426		10	3.419	3.473
	0.2	3.546	3.535		3.419	3.409		3.502	3.456		3.428	3.488		2	3.207	3.25
	0.04	3.424	3.256		2.432	3.026		3.465	3.437		3.477	3.463		0.4	1.971	2.016
	0.008	1.721	1.678		0.979	1.269		2.092	2.135		2.326	3.01		0.08	0.955	1.034
	0.0016	0.44	0.502		0.288	0.349		0.54	0.565		0.787	1.004		0.016	0.443	0.48
	0.00032	0.161	0.143		0.085	0.112		0.165	0.162		0.235	0.355		0.0032	0.185	0.183
	6.4e-05	0.066	0.063		0.047	0.055		0.062	0.063		0.109	0.143		0.00064	0.088	0.085
	1.28e-05	0.058	0.06		0.051	0.052		0.056	0.054		0.106	0.088		0.000128	0.057	0.055

[truncated: 6 more sheets: Fig. S11 E, Fig. S12 B , Fig. S12 C, Fig. S12 D, Fig. S13 B, Fig. S13 C]
